# Supplementary material for: Meta-Analysis of Cytotoxicity Studies Using Machine Learning Models on Physical Properties of Plant Extract-Derived Silver Nanoparticles
Source: Int J Mol Sci. 2023 Feb 20;24(4):4220. doi: 10.3390/ijms24044220 (PMC9966579; doi:10.3390/ijms24044220)
Supplement: Supplementary file 1 [file ijms-24-04220-s001.zip]

Archive with 1 entries (1 files):
- Supplementary ijms-2171650.pdf
